# Supplementary material for: Exploring Periodontal Conditions, Salivary Markers, and Systemic Inflammation in Patients with Cardiovascular Diseases
Source: Biomedicines. 2024 Jun 17;12(6):1341. doi: 10.3390/biomedicines12061341 (PMC11201987; doi:10.3390/biomedicines12061341)
Supplement: Supplementary file 1 [file biomedicines-12-01341-s001.zip]

Archive with 1 entries (1 files):
- biomedicines-3039392-supplementary.pdf
